# Supplementary material for: Targeted inhibition of Wnt signaling with a Clostridioides difficile toxin B fragment suppresses breast cancer tumor growth
Source: PLoS Biol. 2023 Nov 9;21(11):e3002353. doi: 10.1371/journal.pbio.3002353 (PMC10635564; doi:10.1371/journal.pbio.3002353)
Supplement: S1 Data — (XLSX) [file pbio.3002353.s017.xlsx]

## Sheet: Fig 1B
PYMT
	positive	1	3	2	1	0
	total	420	309	390	339	321
	avg-tumor1	0.00238095	0.00970874	0.00512821	0.00294985	0	0.00403355
	positive	3	2	0	0	1
	total	368	340	423	289	442
	avg-tumor2	0.00815217	0.00588235	0	0	0.00226244	0.00325939
	positive	1	0	0	2	1
	total	326	298	231	345	245
	avg-tumor3	0.00306748	0	0	0.0057971	0.00408163	0.00258924
C3
	positive	10	18	12	13	19
	total	250	298	246	245	236
	avg-tumor1	0.04	0.0604027	0.0487805	0.0530612	0.0805085	0.0565506
	positive	26	12	28	29	22
	total	278	234	405	345	321
	avg-tumor2	0.0935252	0.0512821	0.0691358	0.084058	0.0685358	0.0733074
	positive	28	33	23	20	10
	total	276	298	267	298	225
	avg-tumor3	0.101449	0.110738	0.0861423	0.0671141	0.0444444	0.0819777
P53Brca-/-（PB）
	positive	43	40	32	19	28
	total	402	354	367	298	305
	avg-tumor1	0.106965	0.112994	0.0871935	0.0637584	0.0918033	0.0925429
	positive	52	36	51	28	22
	total	398	487	502	453	420
	avg-tumor2	0.130653	0.073922	0.101594	0.0618102	0.052381	0.084072
	positive	31	19	22	20	36
	total	270	410	321	206	309
	avg-tumor3	0.114815	0.0463415	0.0685358	0.0970874	0.116505	0.0886569
Total
PB	PYMT	C3	PB	PYMT	C3
0.0925429	0.00403355	0.0565506	9.25429	0.403355	5.65506
0.084072	0.00325939	0.0733074	8.4072	0.325939	7.33074
0.0886569	0.00258924	0.0819777	8.86569	0.258924	8.19777

## Sheet: Fig 1C
IntDen
active Cathein	455719	351281	312065	179490	204830	176437	392981	257674	157830
actin	739833	653450	723957	711908	815138	771098	550479	437483	521813
ratio	0.615975	0.537579	0.431055	0.252125	0.251283	0.228813	0.713889	0.588992	0.302465
ratio	p53/BRCA1-deficient tumor	MMTV-PyMT tumor	C3(1)/Tag tumor
	0.615975	0.252125	0.713889
	0.537579	0.251283	0.588992
	0.431055	0.228813	0.302465
	Label	Area	Mean	Min	Max	IntDen	RawIntDen
1	WB for active catenin.jpg	5684	80.176	0	239	455719	455719
2	WB for active catenin.jpg	5684	61.802	0	238	351281	351281
3	WB for active catenin.jpg	5684	54.902	0	223	312065	312065
4	WB for active catenin.jpg	5684	31.578	0	129	179490	179490
5	WB for active catenin.jpg	5684	36.036	0	111	204830	204830
6	WB for active catenin.jpg	5684	31.041	0	125	176437	176437
7	WB for active catenin.jpg	5684	69.138	0	205	392981	392981
8	WB for active catenin.jpg	5684	45.333	0	189	257674	257674
9	WB for active catenin.jpg	5684	27.767	0	101	157830	157830
10	WB for active catenin.jpg	5684	130.161	4	225	739833	739833
11	WB for active catenin.jpg	5684	114.963	1	221	653450	653450
12	WB for active catenin.jpg	5684	127.368	0	223	723957	723957
13	WB for active catenin.jpg	5684	125.248	0	223	711908	711908
14	WB for active catenin.jpg	5684	143.409	2	226	815138	815138
15	WB for active catenin.jpg	5684	135.661	4	233	771098	771098
16	WB for active catenin.jpg	5684	96.847	0	242	550479	550479
17	WB for active catenin.jpg	5684	76.967	0	244	437483	437483
18	WB for active catenin.jpg	5684	91.804	0	243	521813	521813

## Sheet: Fig 1D
	P53Brca-/-				PYMT			C3
FZD1	0.00792339	0.0102293	0.028099		0.07426	0.00401		0.00867	0.00626	0.00249
FZD2	0.589242	0.268201	0.196178		0.05633	0.0026		0.00336	0.00194	0.00385
FZD3	0.143476	0.0376639	0.131648		0.07482	0.00245		0.00912	0.00475	0.00301
FZD4	0.051345	0.0396729	0.0761014			1e-05		0.00235	0.00022	0.00131
FZD5	0.134635	0.143551	0.326566		0.07426	0.0034		0.01037	0.00423	0.00704
FZD6	0.569978	0.279093	0.370834		0.06741	0.00336		0.00724	0.00905	0.00168
FZD7	1.02297	1.28665	1.14364		0.04169	0.00136		0.02471	0.01529	0.04308
FZD8	0.0878309	0.0667653	0.0895861		0.02832	0.00083		0.0041	0.00109	0.00077
FZD9	0.026302	0.00871916	0.121263		0.48349	0.01821		0.00076	0.00299	0.00079
FZD10	0.0124405	0.00955423	0.0707693		0.03506	0.00143		0.00018	0.0007	2e-05

## Sheet: Fig 1F
MEC	PB	PYMT	C3
3.35	7.05	2.8	5.03
3.7	7.75	2.61	6.45
4.47	10.7	2.91	6.74
4.58	8.31	4.07	6.05
2.31	7.27		4.87
3.6	7.02		5.52
	10.4
	10

## Sheet: Fig 2B
Concentration	TcdBFBD + WNT3A			TcdBFBD - WNT3A			TcdBmu + WNT3A
0	100	100	100	11.2728	11.2728	11.2728	100	100	100
1.17188	88.328	91.9933	90.9454	10.1958	10.4627	10.6766	104.903	93.9037
2.34375	84.611	85.2338	92.9351	9.96255	10.3793	10.3755	103.36	99.946	101.392
4.6875	75.2591	74.2903	81.8227	11.1343	10.1422	10.6906	113.122	107.125	105.325
9.375	63.8228	65.4043	66.1844	11.1835	10.7565	10.5343	112.898	113.532	107.983
18.75	54.9368	54.6779	58.1974	10.6205	9.9373	9.92792	107.943	106.438	106.757
37.5	38.6921	35.1373	41.1745	9.95661	10.318	9.64188	103.964	101.303	98.5735
75	28.0954	29.4237	29.2699	10.778	11.9058	11.8369	101.792	102.61	106.662
150	24.454	23.112	23.0848	10.3977	13.0561	10.5908	104.766	105.73	101.631
300	17.15	17.3674	18.2469	12.6961	12.0729	12.2815	93.9457	101.324	96.2712
600	14.0434	14.3038	15.5953	12.7461	11.6834	11.7401	84.3504	89.5036	83.9496
1200	11.3968	11.7125	13.0116	12.2904	16.2993	12.7738	75.018	76.3395	68.963

## Sheet: Fig 2C
	Control				WNT 3A			TcdBFBD (150nM) + WNT 3A			TcdBFBD (37.5nM) + WNT 3A			TcdBmu (150nM) + WNT3A
0	1	1	1	1	1	1	1	1	1	1	1	1	1	1	1	1
6 hr	1.59017				11.7367	11.7722	10.9982	2.51971	4.8838	4.96314	6.34036	6.33903	6.9268	7.7306	7.83123	6.42949
1 d	0.890052	1.62144	1.62196	1.66308	47.446	52.2668	48.4804	9.03956	14.3502	14.2673	23.8411	25.1948	23.6474	43.0401	42.0395	35.6908
2 d	1.05075	1.46571	1.59688	1.44403	65.0487	68.6636	64.6618	9.55224	14.0714	13.5811	35.8308	36.4265	33.5113	57.142	55.6647	47.2313
3 d	1.03646	1.29773	1.3357	1.32659	44.5706	46.9286	45.4139	4.77969	6.23226	6.39388	27.2531	28.9817	27.5494	38.0365	38.5615	32.8329
4 d	1.35518	1.3652	1.39171	1.36068	15.4116	16.7287	15.6817	1.82936	2.11209	1.99531	10.71	11.1688	10.6437	15.208	14.1298	12.1238
5 d	1.4147	1.40613	1.4844	1.36738	10.1317	10.7572	9.90948	1.46732	1.6337	1.55087	7.35038	7.6151	7.12696	11.6018	10.6766	8.81549

## Sheet: Fig 2D
Avg Radiance [p/s/cm?sr]
Control	1720	1990	991	2680
TcdBmut	843	1330	1070	1460
TcdBFBD	357	399	398	346

## Sheet: Fig 3A
20230217
Blank	552
	ctrl			TD3			Mut			ctrl			TD3			Mut			ctrl	ctrl			TD3			Mut
	I	II	III	I	III	III	I	III	III	I	II	III	I	III	III	I	III	III	av	I	II	III	I	III	III	I	III	III
P53/BRCA1	1179	1243	1183	956	893	693	1282	1178	1285	627	691	631	404	341	141	730	626	733	649.667	96.511	106.362	97.1267	62.1857	52.4885	21.7034	112.365	96.3571	112.827
C3	3501	3612	3665	2884	2631	2663	3189	2552	3501	2949	3060	3113	2332	2079	2111	2637	2000	2949	3040.67	96.9853	100.636	102.379	76.6937	68.3732	69.4256	86.7244	65.775	96.9853
MMTV	2577	2796	2637	2230	2519	2091	2224	2898	2639	2025	2244	2085	1678	1967	1539	1672	2346	2087	2118	95.6091	105.949	98.4419	79.2257	92.8706	72.6629	78.9424	110.765	98.5364
20230228
Blank	533
	ctrl			TD3			Mut			ctrl			TD3			Mut			ctrl	ctrl			TD3			Mut
	I	II	III	I	III	III	I	III	III	I	II	III	I	III	III	I	III	III	av	I	II	III	I	III	III	I	III	III
P53/BRCA1	1034	1008		673	672		981	964		501	475		140	139		448	431		488	102.664	97.3361		28.6885	28.4836		91.8033	88.3197
C3	1890	1946	1936	701	1283	1399	1796	1997	1855	1357	1413	1403	168	750	866	1263	1464	1322	1391	97.5557	101.582	100.863	12.0776	53.918	62.2574	90.798	105.248	95.0395
MMTV	1872	1758	1748	1789	2060	2173	1920	1928	1706	1339	1225	1215	1256	1527	1640	1387	1395	1173	1259.67	106.298	97.2479	96.4541	99.7089	121.223	130.193	110.108	110.744	93.1199
Ctx	I	II	III	IV	V	VI	av	sd
P-C	96.511	106.362	97.1267	102.664	97.3361		100	4.333
P-T	62.1857	52.4885	21.7034	28.6885	28.4836		38.71	17.5726	6.47167e-05
P-M	112.365	96.3571	112.827	91.8033	88.3197		100.334	11.5517	0.953146
C-C	96.9853	100.636	102.379	97.5557	101.582	100.863	100	2.2078
C-T	76.6937	68.3732	69.4256	12.0776	53.918	62.2574	57.1242	23.3523	0.00118379
C-M	86.7244	65.775	96.9853	90.798	105.248	95.0395	90.0951	13.4525	0.105475
M-C	95.6091	105.949	98.4419	106.298	97.2479	96.4541	100	4.8355
M-T	79.2257	92.8706	72.6629	99.7089	117.223	112.193	95.6473	17.6715	0.57349
M-M	78.9424	110.765	98.5364	110.108	110.744	93.1199	100.369	12.8497	0.948771

## Sheet: Fig 3B
Day	Control										TcdBmu 20mg/kg										TcdBFBD 20mg/kg										TcdBFBD 50mg/kg
5	0	0	4.2	4.4	5	4	4.2	5.0715	4.4	0	4.2	0	4.2	4.851	0	4	4.2	5.0715			4	4	0	0	4.8	4	4	5.566	4.6305	4.4	1	0	0	4	4	4	5.324	4.2
7	4	4.8	17.408	18.432	13.5	10.976	28.88	36	35.2	4.851	20.23	4	18.513	32	4	13.5	31.941	36			15.75	15.75	4	6	40	15.75	11.76	36	37.044	36.1415	7	4.2	6	32	15.75	19.652	27.436	35.2
9	67.626	32	41.6025	38.7855	52.65	43.56	87.725	106.171	92.2625	40.678	68.75	48.6	46.464	50.625	13.5	28.88	89.2375	107.388			74.1285	74.1285	62.5	56.448	60.75	43.56	28.88	90.75	80.19	78.732	72.828	39.69	48.4	55.016	36.1415	33.6	102.689	95.648
12	128.993	53.958	79.768	70.272	78.75	87.48	117	161.84	145.119	77.2475	119.072	81.648	87.725	93.288	75.843	56.448	132.618	136.93			120.6	120.6	84.564	94.08	82.944	80.19	57.6	154.638	111.6	115.351	87.725	77.064	83.1875	95.506	75.843	62.5	126.514	109.33
15	455.054	316.028	446.976	95.992	164.714	246.42	281.6	344.608	313.45	204.768	299.88	225	240.125	242.47	204.768	63.75	317.52	321.512			385.067	385.067	156.775	428.125	105.984	143.65	46.464	252.761	194.078	191.1	161.84	141.537	111.6	191.808	178.85	83.106	270.738	180.336
17	582.624	749.909	745.42	251.256	297.6	501.642	550.854	766.764	514.553	414.736	529.92	707.85	906.304	583.159	169	700.979	835.44	740.096			519.453	519.453	302.58	635	323.13	243.36	73.008	360.096	291.964	388.129	340.736	233.438	282.408	257.911	240.318	117	513.814	241.875
20	1031.94	973.626	892.8	475.154	422.4	689.062	945.562	1132.63	1114.95	786.888	760.266	786.888	1000	1039.06	975.821	201.64	849.66	856.74			646.07	337.561	1108.86	499.023	437.382	87.725	489.804	392.85	405	302.58	368.55	292.783	299.671	321.048	282.123	152.626	867.912	280.845
24	1263.24	1437.82	1114.95	582.624	509.363	1105.92	1275.75	1441.73	1313.22	937.024	1627.78	1189.83	1650.46	1492.13	1337.72	487.35	1321.31	1217.74			1138.69	424.388	1536.02	668.16	655.987	115.2	695.75	611.888	646.869	449.748	796.027	462.721	414.736	724.271	368.55	237.16	1337.72	550.854
con n10						TcdB MU 20mg/kg n8						TcdB 20mg/kg n10						TcdB 50mg/kg n8
	no	L（mm）	W（mm）	V(mm3)		no	L（mm）	W（mm）	V(mm3)			no	L（mm）	W（mm）	V(mm3)		no	L（mm）	W（mm）	V(mm3)
d5	1			0		1	2.1	2	4.2			1	2	2	4		1	2	1	1
	2	0	0	0		2			0			2	0	0	0		2	0	0	0
	3	2.1	2	4.2		3	2.1	2	4.2			3	0	0	0		3	0	0	0
	4	2.2	2	4.4		4	2.2	2.1	4.851			4	2.4	2	4.8		4	2	2	4
	5	2.5	2	5		5			0			5	2	2	4		5	2	2	4
	6	2	2	4		6	2	2	4			6	2	2	4		6	2	2	4
	7	2.1	2	4.2		7	2.1	2	4.2			7	2.3	2.2	5.566		7	2.2	2.2	5.324
	8	2.3	2.1	5.0715		8	2.3	2.1	5.0715			8	2.1	2.1	4.6305		8	2.1	2	4.2
	9	2.2	2	4.4		9						9	2.2	2	4.4		9
	10			0		10						10	0	0	0		10
	no	L（mm）	W（mm）	V(mm3)		no	L（mm）	W（mm）	V(mm3)			no	L（mm）	W（mm）	V(mm3)		no	L（mm）	W（mm）	V(mm3)
d7	1	2	2	4		1	3.5	3.4	20.23			1	3.5	3	15.75		1	3.5	2	7
	2	2.4	2	4.8		2	2	2	4			2	2	2	4		2	2.1	2	4.2
	3	3.4	3.2	17.408		3	3.4	3.3	18.513			3	3	2	6		3	3	2	6
	4	3.6	3.2	18.432		4	4	4	32			4	5	4	40		4	4	4	32
	5	3	3	13.5		5	2	2	4			5	3.5	3	15.75		5	3.5	3	15.75
	6	2.8	2.8	10.976		6	3	3	13.5			6	3	2.8	11.76		6	3.4	3.4	19.652
	7	4	3.8	28.88		7	4.2	3.9	31.941			7	4.5	4	36		7	3.8	3.8	27.436
	8	4.5	4	36		8	4.5	4	36			8	4.2	4.2	37.044		8	4.4	4	35.2
	9	4.4	4	35.2		9						9	4.3	4.1	36.1415		9
	10	2.2	2.1	4.851		10						10	2	2	4		10
	no	L（mm）	W（mm）	V(mm3)		no	L（mm）	W（mm）	V(mm3)			no	L（mm）	W（mm）	V(mm3)		no	L（mm）	W（mm）	V(mm3)
d9	1	5.2	5.1	67.626		1	5.5	5	68.75			1	5.7	5.1	74.1285		1	5.6	5.1	72.828
	2	4	4	32		2	4.8	4.5	48.6			2	5	5	62.5		2	4.5	4.2	39.69
	3	4.5	4.3	41.6025		3	4.8	4.4	46.464			3	4.9	4.8	56.448		3	5	4.4	48.4
	4	5.1	3.9	38.7855		4	5	4.5	50.625			4	6	4.5	60.75		4	5.2	4.6	55.016
	5	5.2	4.5	52.65		5	3	3	13.5			5	4.5	4.4	43.56		5	4.3	4.1	36.1415
	6	4.5	4.4	43.56		6	4	3.8	28.88			6	4	3.8	28.88		6	4.2	4	33.6
	7	5.8	5.5	87.725		7	5.9	5.5	89.2375			7	6	5.5	90.75		7	5.9	5.9	102.69
	8	6.1	5.9	106.171		8	7.1	5.5	107.387			8	5.5	5.4	80.19		8	6.1	5.6	95.648
	9	6.1	5.5	92.2625		9						9	5.4	5.4	78.732		9
	10	4.4	4.3	40.678		10						10	4	4	32		10
	no	L（mm）	W（mm）	V(mm3)		no	L（mm）	W（mm）	V(mm3)			no	L（mm）	W（mm）	V(mm3)		no	L（mm）	W（mm）	V(mm3)
d12	1	6.5	6.3	128.993		1	6.4	6.1	119.072			1	6.7	6	120.6		1	6.3	6	113.4
	2	5.1	4.6	53.958		2	5.6	5.4	81.648			2	5.8	5.4	84.564		2	5.7	5.2	77.064
	3	5.9	5.2	79.768		3	5.8	5.5	87.725			3	6	5.6	94.08		3	5.5	5.5	83.1875
	4	6.1	4.8	70.272		4	6.9	5.2	93.288			4	7.2	4.8	82.944		4	6.8	5.3	95.506
	5	6.3	5	78.75		5	5.4	5.3	75.843			5	5.5	5.4	80.19		5	5.4	5.3	75.843
	6	6	5.4	87.48		6	4.9	4.8	56.448			6	5	4.8	57.6		6	5	5	62.5
	7	6.5	6	117		7	6.9	6.2	132.618			7	7.1	6.6	154.638		7	6.8	6.1	126.514
	8	7	6.8	161.84		8	6.9	6.3	136.93			8	6.2	6	111.6		8	6.5	5.8	109.33
	9	7.8	6.1	145.119		9						9	6.2	6.1	115.351		9
	10	5.5	5.3	77.2475		10						10	5.8	5.5	87.725		10
											TD3
con	no	L（mm）	W（mm）	V(mm3)		no	L（mm）	W（mm）	V(mm3)			no	L（mm）	W（mm）	V(mm3)		no	L（mm）	W（mm）	V(mm3)
d15	1	10.3	9.4	455.054		1	8.5	8.4	299.88			1	9.3	9.1	385.067		1	7	6.8	161.84
	2	9.4	8.2	316.028		2	8	7.5	225			2	7.9	6.3	156.775		2	6.7	6.5	141.538
	3	9.7	9.6	446.976		3	8.1	7.7	240.124			3	9.9	9.3	428.126		3	6.2	6	111.6
	4	7.1	5.2	95.992		4	9.1	7.3	242.469			4	9.2	4.8	105.984		4	7.4	7.2	191.808
	5	8.3	6.3	164.714		5	7.9	7.2	204.768			5	6.8	6.5	143.65		5	7.3	7	178.85
	6	9	7.4	246.42		6	5.1	5	63.75			6	4.8	4.4	46.464		6	5.7	5.4	83.106
	7	8.8	8	281.6		7	9	8.4	317.52			7	8.1	7.9	252.761		7	8.9	7.8	270.738
	8	8.9	8.8	344.608		8	8.9	8.5	321.513			8	7.7	7.1	194.078		8	7.8	6.8	180.336
	9	9.1	8.3	313.45		9						9	7.8	7	191.1		9
	10	7.9	7.2	204.768		10						10	7	6.9	166.635		10
	con											TD3
	no	L（mm）	W（mm）	V(mm3)		no	L（mm）	W（mm）	V(mm3)			no	L（mm）	W（mm）	V(mm3)		no	L（mm）	W（mm）	V(mm3)
d17	1	11.2	10.2	582.624		1	11.4	11.1	702.297			1	10.6	9.9	519.453		1	8.8	8.8	340.736
	2	13.1	10.7	749.909		2	11.5	9.6	529.92			2	9	8.2	302.58		2	8.3	7.5	233.438
	3	12.1	11.1	745.42		3	11.7	11	707.85			3	12.7	10	635		3	8.4	8.2	282.408
	4	8.7	7.6	251.256		4	12.8	11.9	906.304			4	10.9	7.7	323.131		4	8.7	7.7	257.911
	5	9.3	8	297.6		5	11.9	9.9	583.159			5	8	7.8	243.36		5	7.9	7.8	240.318
	6	11.6	9.3	501.642		6	8	6.5	169			6	5.4	5.2	73.008		6	6.5	6	117
	7	10.8	10.1	550.854		7	11.8	10.9	700.979			7	9.3	8.8	360.096		7	10.7	9.8	513.814
	8	11.8	11.4	766.764		8	12	11.8	835.44			8	8.9	8.1	291.964		8	8.6	7.5	241.875
	9	10.5	9.9	514.553		9						9	9.8	8.9	388.129		9
	10	9.8	9.2	414.736		10						10	8.9	8.8	344.608		10
	con											TD3
	no	L（mm）	W（mm）	V(mm3)		no	L（mm）	W（mm）	V(mm3)			no	L（mm）	W（mm）	V(mm3)		no	L（mm）	W（mm）	V(mm3)
D20	1	13	12.6	1031.94		1	11.7	11.4	760.266			1	11.5	10.6	646.07		1	9.1	9	368.55
	2	13.3	12.1	973.627		2	11.9	11.5	786.887			2	9.8	8.3	337.561		2	8.5	8.3	292.783
	3	12.4	12	892.8		3	12.8	12.5	1000			3	14.9	12.2	1108.86		3	8.7	8.3	299.671
	4	10.1	9.7	475.154		4	13.3	12.5	1039.06			4	12.6	8.9	499.023		4	9.1	8.4	321.048
	5	13.2	8	422.4		5	12.9	12.3	975.821			5	9.9	9.4	437.382		5	8.6	8.1	282.123
	6	12.5	10.5	689.062		6	8	7.1	201.64			6	5.8	5.5	87.725		6	6.8	6.7	152.626
	7	12.5	12.3	945.563		7	12	11.9	849.66			7	10.2	9.8	489.804		7	12.9	11.6	867.912
	8	13.2	13.1	1132.63		8	12.1	11.9	856.741			8	9.7	9	392.85		8	9	7.9	280.845
	9	13.4	12.9	1114.95		9						9	10	9	405		9
	10	11.9	11.5	786.888		10						10	9	8.2	302.58		10
	con											TD3
	no	L（mm）	W（mm）	V(mm3)		no	L（mm）	W（mm）	V(mm3)			no	L（mm）	W（mm）	V(mm3)		no	L（mm）	W（mm）	V(mm3)
D24	1	14.5	13.2	1263.24		1	15.7	14.4	1627.78			1	13.9	12.8	1138.69		1	13.4	10.9	796.027
	2	15.1	13.8	1437.82		2	14.3	12.9	1189.83			2	13.6	7.9	424.388		2	10.7	9.3	462.722
	3	13.4	12.9	1114.95		3	15.7	14.5	1650.46			3	15.9	13.9	1536.02		3	9.8	9.2	414.736
	4	11.2	10.2	582.624		4	15.9	13.7	1492.14			4	14.5	9.6	668.16		4	14.2	10.1	724.271
	5	14.1	8.5	509.363		5	14.9	13.4	1337.72			5	11.9	10.5	655.988		5	9.1	9	368.55
	6	13.5	12.8	1105.92		6	10.8	9.5	487.35			6	6.4	6	115.2		6	8	7.7	237.16
	7	14	13.5	1275.75		7	14.5	13.5	1321.31			7	11.5	11	695.75		7	14.9	13.4	1337.72
	8	14.3	14.2	1441.73		8	15.1	12.7	1217.74			8	11.1	10.5	611.887		8	10.8	10.1	550.854
	9	14.2	13.6	1313.22		9						9	11.3	10.7	646.868		9
	10	12.8	12.1	937.024		10						10	10.4	9.3	449.748		10
Tumor weight
Control	TcdBmu 20mg/kg	TcdBFBD 20mg/kg	TcdBFBD 50mg/kg
0.525	0.432	0.123	0.198
0.541	0.685	0.389	0.263
0.675	0.743	0.479	0.298
0.678	0.776	0.521	0.34
0.699	0.801	0.523	0.457
0.792	0.834	0.546	0.487
0.863	0.994	0.554	0.506
0.939	1.121	0.629	0.676
1.102		0.601
1.119		0.791

## Sheet: Fig 4A
	week7-1	week8-2	week9-3	week10-4	week11-5	week12-6	change	week8-2	week9-3	week10-4	week11-5	week12-6
contr	20.6	21.9	22.4	23.8	24.9	25		1.3	1.8	3.2	4.3	4.4
	20.9	22.1	22.4	23.9	25.1	25.4		1.2	1.5	3	4.2	4.5
	20.2	22.4	22	24.2	24.5	24.8		2.2	1.8	4	4.3	4.6
	20.4	22	22.5	23.6	25	25.5		1.6	2.1	3.2	4.6	5.1
	20.7	21.8	22.7	24	24.5	24.8		1.1	2	3.3	3.8	4.1
	20.3	22.1	22.1	23.9	24.8	24.7		1.8	1.8	3.6	4.5	4.4
mu	20.7	21.8	22.6	23.3	24.4	24.9		1.1	1.9	2.6	3.7	4.2
	20.6	22	22.3	23.9	24.8	25		1.4	1.7	3.3	4.2	4.4
	20.4	22.1	22.7	23.6	24.6	25.2		1.7	2.3	3.2	4.2	4.8
	20.6	22.1	22.5	23.7	25.3	25.3		1.5	1.9	3.1	4.7	4.7
	20.1	21.9	22.6	23.4	24.6	25.1		1.8	2.5	3.3	4.5	5
	20.4	21.6	22.9	24.2	24.5	24.7		1.2	2.5	3.8	4.1	4.3
td3-20	20.7	21.7	22.6	23.6	24.5	24.9		1	1.9	2.9	3.8	4.2
	20.7	22.3	22	23.4	25.3	24.7		1.6	1.3	2.7	4.6	4
	20.3	22.3	22.4	23.2	25.2	24.7		2	2.1	2.9	4.9	4.4
	20.2	21.9	22	23.7	24.5	25.4		1.7	1.8	3.5	4.3	5.2
	20.2	21.8	22	23.5	25	25		1.6	1.8	3.3	4.8	4.8
	20.5	22.5	22.2	23.5	24.7	24.8		2	1.7	3	4.2	4.3
td3-50	20.2	22.5	22.7	23.7	24.8	25.3		2.3	2.5	3.5	4.6	5.1
	20.5	22	22.8	23.8	24.8	25		1.5	2.3	3.3	4.3	4.5
	20	21.6	22.7	23.2	25.3	25.2		1.6	2.7	3.2	5.3	5.2
	20.5	22	22	23.9	24.7	25.1		1.5	1.5	3.4	4.2	4.6
	20.2	21.6	22.6	23.3	24.6	24.7		1.4	2.4	3.1	4.4	4.5
	20.5	21.7	22.7	24.2	24.6	25		1.2	2.2	3.7	4.1	4.5
td3-100	20.6	21.8	22.8	23.4	25	25		1.2	2.2	2.8	4.4	4.4
	20.1	21.5	22.8	23.7	24.7	24.8		1.4	2.7	3.6	4.6	4.7
	20.8	21.9	22.4	23.9	24.3	25.3		1.1	1.6	3.1	3.5	4.5
	20.5	22.2	22.7	23.7	24.8	25.6		1.7	2.2	3.2	4.3	5.1
	21	21.6	22.7	23.4	25.1	25.3		0.6	1.7	2.4	4.1	4.3
	20.4	21.9	22.3	24.1	25.2	24.7		1.5	1.9	3.7	4.8	4.3

[truncated: 29 more sheets: Fig 4B, Fig 4D, Fig 5B, Fig 5C, Fig 5D, Fig 5E, Fig 5F, Fig 5G, Fig 6A, Fig 6B, Fig 6C, Fig 6D, Fig 6F, Fig 6G, Fig 6H, Fig S5B, Fig S9A, Fig S9B, Fig S9E, Fig S9G …]
